# Supplementary material for: A new species of Tamarixia Mercet (Hymenoptera, Eulophidae), parasitoid of Trioza aguacate Hollis & Martin (Hemiptera, Triozidae) in Mexico
Source: Zookeys. 2014 Jan 7;(368):23–35. doi: 10.3897/zookeys.368.6468 (PMC3904067; doi:10.3897/zookeys.368.6468)
Supplement: XML Treatment for Tamarixia [file zookeys.368.6468-treatment1.xml]

<!DOCTYPE tp:taxon-treatment
  PUBLIC "-//TaxonX//DTD Taxonomic Treatment Publishing DTD v0 20100105//EN" "tax-treatment-NSO.dtd">
<tp:taxon-treatment xmlns:tp="http://www.plazi.org/taxpub"><tp:treatment-meta><mixed-citation publication-type="journal"><person-group><name><surname>Yefremova</surname><given-names>Zoya</given-names></name><name><surname>González-Santarosa</surname><given-names>Graciela</given-names></name><name><surname>Lomeli-Flores</surname><given-names>J. Refugio</given-names></name><name><surname>Bautista-Martínez</surname><given-names>Néstor</given-names></name></person-group><article-title>A new species of <italic>Tamarixia</italic> Mercet (Hymenoptera, Eulophidae), parasitoid of <italic>Trioza aguacate</italic> Hollis &amp; Martin (Hemiptera, Triozidae) in Mexico</article-title><source>Zookeys</source><day>7</day><month>1</month><year>2014</year><volume>2014</volume><issue>368</issue><fpage>23</fpage><lpage>35</lpage><pub-id pub-id-type="doi">10.3897/zookeys.368.6468</pub-id></mixed-citation></tp:treatment-meta><tp:nomenclature><label>Genus</label><tp:taxon-name>
                        <tp:taxon-name-part taxon-name-part-type="genus">Tamarixia</tp:taxon-name-part>
                        <object-id xmlns:xlink="http://www.w3.org/1999/xlink" xlink:type="simple">http://species-id.net/wiki/Tamarixia</object-id>
                    </tp:taxon-name><tp:taxon-authority>Mercet, 1924</tp:taxon-authority></tp:nomenclature><tp:treatment-sec sec-type="Type species"><title>Type species.</title><p><italic><tp:taxon-name>Tamarixia bicolor</tp:taxon-name></italic> Mercet, 1924: 57 (original designation).</p></tp:treatment-sec><tp:treatment-sec sec-type="Diagnosis"><title>Diagnosis.</title><p><italic><tp:taxon-name>Tamarixia</tp:taxon-name></italic> can be distinguished by the following combination of features: fore wing with a single seta on the dorsal surface of the submarginal vein, propodeum without a Y-shaped carina; plicae and paraspiracular carinae absent, midlobe of mesoscutum with 2 pairs of long adnotaular setae (three pairs setae in <italic><tp:taxon-name>Tamarixia dahlsteni</tp:taxon-name></italic> Zuparko, 2011) and additional 2 pairs of short setae in the upper part in a horizontal row and 1 seta near notauli in <italic><tp:taxon-name>Tamarixia aguacatensis</tp:taxon-name></italic> sp. n. (<xref ref-type="fig" rid="F3">Fig. 7</xref>). The anterior margin of the female hypopygium is almost straight, and the males have exceptionally long genitalia. An additional diagnostic character is that the toruli are closer to eye margin than to each other. Species are generally shiny black, but may have yellow markings on the gaster and/or head. The gaster of the female subcircular to ovate; one seta of each cercus 1.5 times or more the length of the next longest seta.</p></tp:treatment-sec><tp:treatment-sec sec-type="Biology"><title>Biology.</title><p>Species of <italic><tp:taxon-name>Tamarixia</tp:taxon-name></italic> are primary ectoparasitoids of psyllids (<xref ref-type="bibr" rid="B8">Graham 1987</xref>, <xref ref-type="bibr" rid="B9">1991</xref>; <xref ref-type="bibr" rid="B2">Bouček 1988a</xref>, <xref ref-type="bibr" rid="B3">1988b</xref>; <xref ref-type="bibr" rid="B17">LaSalle 1994</xref>; <xref ref-type="bibr" rid="B4">Brothers and Moran 1969</xref>; <xref ref-type="bibr" rid="B23">Moran et al. 1969</xref>; <xref ref-type="bibr" rid="B25">Noyes 2013</xref>) and parasitize immature stages of <italic><tp:taxon-name>Trioza</tp:taxon-name></italic> (<tp:taxon-name>Hemiptera</tp:taxon-name>, <tp:taxon-name>Psyllidae</tp:taxon-name>) (<xref ref-type="bibr" rid="B21">Mead 1994</xref>).</p></tp:treatment-sec><tp:treatment-sec sec-type="Distribution"><title>Distribution.</title><p><italic><tp:taxon-name>Tamarixia</tp:taxon-name></italic> is a cosmopolitan genus, with about 50 described species (<xref ref-type="bibr" rid="B25">Noyes 2013</xref>), most of them in Palearctic. <xref ref-type="bibr" rid="B32">Zuparko et al. (2011)</xref> listed 47 species of <italic><tp:taxon-name>Tamarixia</tp:taxon-name></italic> in the world but the authors missed 3 species: <italic><tp:taxon-name>Tamarixia krascheninnikovi</tp:taxon-name></italic> (Kostjukov, 1990), <italic><tp:taxon-name>Tamarixia fulvus</tp:taxon-name></italic> Yefremova &amp; Yegorenkova, 2009 and <italic><tp:taxon-name>Tamarixia psyllae</tp:taxon-name></italic> Yefremova &amp; Yegorenkova, 2009 (<xref ref-type="bibr" rid="B13">Kostjukov 1990</xref>; <xref ref-type="bibr" rid="B31">Yefremova and Yegorenkova 2009</xref>).</p></tp:treatment-sec><tp:treatment-sec sec-type="Identification"><title>Identification.</title><p>Keys to <italic><tp:taxon-name>Tamarixia</tp:taxon-name></italic> species are available for Europe (<xref ref-type="bibr" rid="B9">Graham 1991</xref>), the European part of Russia and the Far East of Russia (<xref ref-type="bibr" rid="B12">Kostjukov 1978</xref>; <xref ref-type="bibr" rid="B14">Kostjukov 1995</xref>, <xref ref-type="bibr" rid="B16">2000</xref>), India (<xref ref-type="bibr" rid="B24">Narendran 2007</xref>), North America (<xref ref-type="bibr" rid="B5">Burks 1943</xref>, two species as part of <italic><tp:taxon-name>Tetrastichus</tp:taxon-name></italic>), and Yemen (<xref ref-type="bibr" rid="B31">Yefremova and Yegorenkova 2009</xref>).</p><!--PageBreak--></tp:treatment-sec><tp:treatment-sec sec-type="Key to Mexican species of Tamarixia"><title>Key to Mexican species of <italic><tp:taxon-name>Tamarixia</tp:taxon-name></italic></title><sec sec-type="Females"><title>(Females)</title><table-wrap content-type="key" position="anchor" orientation="portrait"><table><tbody><tr><td rowspan="1" colspan="1">1</td><td rowspan="1" colspan="1">F3 subquadrate or transverse (<xref ref-type="fig" rid="F5">Figs 14</xref>, <xref ref-type="fig" rid="F5">16</xref>, <xref ref-type="fig" rid="F6">19</xref>, <xref ref-type="fig" rid="F5">21</xref>), F1 1.2–1.3 times as long as F3</td><td rowspan="1" colspan="1">2</td></tr><tr><td rowspan="1" colspan="1">–</td><td rowspan="1" colspan="1">F3 1.8–2.0 times as long as broad (<xref ref-type="fig" rid="F3">Fig. 6</xref>), F1 1.45–1.5 times as long as F3</td><td rowspan="1" colspan="1"><italic><tp:taxon-name>Tamarixia aguacatensis</tp:taxon-name></italic> sp. n.</td></tr><tr><td rowspan="1" colspan="1">2</td><td rowspan="1" colspan="1">Mesoscutum with complete median line</td><td rowspan="1" colspan="1"><italic><tp:taxon-name>Tamarixia radiata</tp:taxon-name></italic> (Waterston)</td></tr><tr><td rowspan="1" colspan="1">–</td><td rowspan="1" colspan="1">Mesoscutum with incomplete median line (<xref ref-type="fig" rid="F3">Fig. 7</xref>)</td><td rowspan="1" colspan="1">3</td></tr><tr><td rowspan="1" colspan="1">3</td><td rowspan="1" colspan="1">Propodeum steeply inclined relative to longitudinal axis of the body</td><td rowspan="1" colspan="1"><italic><tp:taxon-name>Tamarixia schina</tp:taxon-name></italic> Zuparko</td></tr><tr><td rowspan="1" colspan="1">–</td><td rowspan="1" colspan="1">Propodeum inclined 45 degrees from longitudinal axis of the body (<xref ref-type="fig" rid="F3">Fig. 5</xref>)</td><td rowspan="1" colspan="1">4</td></tr><tr><td rowspan="1" colspan="1">4</td><td rowspan="1" colspan="1">F2 as long as F3, F1 2.2 times as long as broad, clava 1.3 times as long as funicle (<xref ref-type="fig" rid="F5">Fig. 16</xref>)</td><td rowspan="1" colspan="1"><italic><tp:taxon-name>Tamarixia triozae</tp:taxon-name></italic> (Burks)</td></tr><tr><td rowspan="1" colspan="1">–</td><td rowspan="1" colspan="1">F2 1.4 times as long as F3, F1 1.8 times as long as broad, clava 1.5 times as long as funicle (<xref ref-type="fig" rid="F6">Fig. 19</xref>)</td><td rowspan="1" colspan="1"><italic><tp:taxon-name>Tamarixia leucaenae</tp:taxon-name></italic> Bouček</td></tr></tbody></table></table-wrap></sec><sec sec-type="Males"><title>(Males)</title><table-wrap content-type="key" position="anchor" orientation="portrait"><table><tbody><tr><td rowspan="1" colspan="1">1</td><td rowspan="1" colspan="1">Pedicel 1.5 times as long as F1 (<xref ref-type="fig" rid="F5">Figs 15</xref>, <xref ref-type="fig" rid="F5">17</xref>, <xref ref-type="fig" rid="F5">20</xref>, <xref ref-type="fig" rid="F6">22</xref>)</td><td rowspan="1" colspan="1">2</td></tr><tr><td rowspan="1" colspan="1">–</td><td rowspan="1" colspan="1">Pedicel as long as F1 or slightly longer (1.1 times as long as F1) (<xref ref-type="fig" rid="F3">Fig. 8</xref>)</td><td rowspan="1" colspan="1"><italic><tp:taxon-name>Tamarixia aguacatensis</tp:taxon-name></italic> sp. n.</td></tr><tr><td rowspan="1" colspan="1">2</td><td rowspan="1" colspan="1">Clava 5.0 times as long as broad (<xref ref-type="fig" rid="F6">Fig. 22</xref>)</td><td rowspan="1" colspan="1"><italic><tp:taxon-name>Tamarixia radiata</tp:taxon-name></italic> (Waterston)</td></tr><tr><td rowspan="1" colspan="1">–</td><td rowspan="1" colspan="1">Clava 4.0 times as long as broad</td><td rowspan="1" colspan="1">3</td></tr><tr><td rowspan="1" colspan="1">3</td><td rowspan="1" colspan="1">F2, F3 1.3–1.4 times as long as broad (<xref ref-type="fig" rid="F5">Fig. 15</xref>)</td><td rowspan="1" colspan="1"><italic><tp:taxon-name>Tamarixia schina</tp:taxon-name></italic> Zuparko</td></tr><tr><td rowspan="1" colspan="1">–</td><td rowspan="1" colspan="1">F2, F3 1.8–2.0 times as long as broad</td><td rowspan="1" colspan="1">4</td></tr><tr><td rowspan="1" colspan="1">4</td><td rowspan="1" colspan="1">Whorled setae of F1 reaching the top of F3, whorls of F4 reaching top of C2 (<xref ref-type="fig" rid="F5">Fig. 17</xref>)</td><td rowspan="1" colspan="1"><italic><tp:taxon-name>Tamarixia triozae</tp:taxon-name></italic> (Burks)</td></tr><tr><td rowspan="1" colspan="1">–</td><td rowspan="1" colspan="1">Whorled setae of F1 reaching top of F4, whorls of F4 attach out apical sensillum (<xref ref-type="fig" rid="F5">Fig. 20</xref>)</td><td rowspan="1" colspan="1"><italic><tp:taxon-name>Tamarixia leucaenae</tp:taxon-name></italic> Bouček</td></tr></tbody></table></table-wrap></sec></tp:treatment-sec><tp:treatment-sec><!--Section generated to contain objects referenced in tp:taxon-treatment.--><fig id="F3" position="float" orientation="portrait"><label>Figures 4–9.</label><caption><p><italic><tp:taxon-name>Tamarixia aguacatensis</tp:taxon-name></italic>. Female: <bold>4</bold> Head, frontal view <bold>5</bold> Mesosoma, lateral view <bold>6</bold> Antenna <bold>7</bold> Mesosoma, dorsal view <bold>9</bold> Propodeum. Male <bold>8</bold> Both antennae on the head.</p></caption><graphic xmlns:xlink="http://www.w3.org/1999/xlink" xlink:href="ZooKeys-368-023-g003.jpg" position="float" orientation="portrait" xlink:type="simple"/></fig><fig id="F5" position="float" orientation="portrait"><label>Figures 14–20.</label><caption><p><italic><tp:taxon-name>Tamarixia schina</tp:taxon-name></italic>: <bold>14</bold> Female antenna <bold>15</bold> Male antenna. <italic><tp:taxon-name>Tamarixia triozae</tp:taxon-name></italic>: <bold>16</bold> Female antenna <bold>17</bold> Male antenna <bold>18</bold> Female fore wing.</p></caption><graphic xmlns:xlink="http://www.w3.org/1999/xlink" xlink:href="ZooKeys-368-023-g005.jpg" position="float" orientation="portrait" xlink:type="simple"/></fig><fig id="F6" position="float" orientation="portrait"><label>Figures 19–22.</label><caption><p><italic><tp:taxon-name>Tamarixia leucaenae</tp:taxon-name></italic>: <bold>19</bold> Female antenna <bold>20</bold> Male antenna <bold>21</bold> <italic><tp:taxon-name>Tamarixia radiata</tp:taxon-name></italic>: <bold>21</bold> Female antenna <bold>22</bold> Male antenna.</p></caption><graphic xmlns:xlink="http://www.w3.org/1999/xlink" xlink:href="ZooKeys-368-023-g006.jpg" position="float" orientation="portrait" xlink:type="simple"/></fig></tp:treatment-sec><ref-list><ref id="B8"><mixed-citation xmlns:xlink="http://www.w3.org/1999/xlink" xlink:type="simple"><person-group><name name-style="western"><surname>Graham</surname><given-names>MWR de V</given-names></name></person-group> (<year>1987</year>) <article-title>A reclassification of the European Tetrastichinae (Hymenoptera: Eulophidae), with a revision of certain genera.</article-title><source>Bulletin of the British Museum (Natural History)</source><volume>55</volume>: <fpage>1</fpage>-<lpage>392</lpage>.</mixed-citation></ref><ref id="B9"><mixed-citation xmlns:xlink="http://www.w3.org/1999/xlink" xlink:type="simple"><person-group><name name-style="western"><surname>Graham</surname><given-names>MWR de V</given-names></name></person-group> (<year>1991</year>) <article-title>A reclassification of the European Tetrastichinae (Hymenoptera: Eulophidae): revision of the remaining genera.</article-title><source>Memoirs of the American Entomological Institute</source><volume>49</volume>, <lpage>322</lpage> pp.</mixed-citation></ref><ref id="B2"><mixed-citation xmlns:xlink="http://www.w3.org/1999/xlink" xlink:type="simple"><person-group><name name-style="western"><surname>Bouček</surname><given-names>Z</given-names></name></person-group> (<year>1988a</year>) <source>Australasian <italic>Chalcidoidea</italic> (Hymenoptera).</source><publisher-name>CAB International</publisher-name>, <publisher-loc>Wallingford, UK</publisher-loc>, <lpage>832</lpage> pp.</mixed-citation></ref><ref id="B3"><mixed-citation xmlns:xlink="http://www.w3.org/1999/xlink" xlink:type="simple"><person-group><name name-style="western"><surname>Bouček</surname><given-names>Z</given-names></name></person-group> (<year>1988b</year>) <article-title><italic>Tamarixia leucaenae</italic> sp. n. (Hymenoptera: Eulophidae) parasitic on the leucaena psyllid <italic>Heteropsylla cubana</italic> Crawford (Hemiptera) in Trinidad.</article-title><source>Bulletin of Entomological Research</source><volume>78</volume>: <fpage>545</fpage>-<lpage>547</lpage>. doi: <ext-link ext-link-type="uri" xlink:href="http://dx.doi.org/10.1017/S0007485300013298" xlink:type="simple">10.1017/S0007485300013298</ext-link></mixed-citation></ref><ref id="B17"><mixed-citation xmlns:xlink="http://www.w3.org/1999/xlink" xlink:type="simple"><person-group><name name-style="western"><surname>LaSalle</surname><given-names>J</given-names></name></person-group> (<year>1994</year>) <article-title>North American genera of Tetrastichinae (Hymenoptera: Eulophidae).</article-title><source>Journal of Natural History</source><volume>28</volume>: <fpage>109</fpage>-<lpage>236</lpage>. doi: <ext-link ext-link-type="uri" xlink:href="http://dx.doi.org/10.1080/00222939400770091" xlink:type="simple">10.1080/00222939400770091</ext-link></mixed-citation></ref><ref id="B4"><mixed-citation xmlns:xlink="http://www.w3.org/1999/xlink" xlink:type="simple"><person-group><name name-style="western"><surname>Brothers</surname><given-names>DJ</given-names></name><name name-style="western"><surname>Moran</surname><given-names>VC</given-names></name></person-group> (<year>1969</year>) <article-title>A new species of <italic>Tetrastichus</italic> Haliday, 1844 (Hymenoptera: Eulophidae) parasitic on the nymphs of <italic>Paurocephala calodendri</italic> Moran (Homoptera: Psyllidae).</article-title><source>Proceedings of the Royal Entomological Society of London</source> (<volume-series>B</volume-series>) <volume>38</volume>(<issue>3/4</issue>): <fpage>40</fpage>–<lpage>46</lpage>.</mixed-citation></ref><ref id="B23"><mixed-citation xmlns:xlink="http://www.w3.org/1999/xlink" xlink:type="simple"><person-group><name name-style="western"><surname>Moran</surname><given-names>VC</given-names></name><name name-style="western"><surname>Brothers</surname><given-names>DJ</given-names></name><name name-style="western"><surname>Case</surname><given-names>JJ</given-names></name></person-group> (<year>1969</year>) <article-title>Observations on the biology of <italic>Tetrastichus flavigaster</italic> Brothers &amp; Moran (Hym., Eulophidae), parasitic on psyllid nymphs (Hem., Hom.).</article-title><source>Transactions of the Royal Entomological Society of London</source><volume>121</volume>: <fpage>41</fpage>-<lpage>58</lpage>. doi: <ext-link ext-link-type="uri" xlink:href="http://dx.doi.org/10.1111/j.1365-2311.1969.tb00516.x" xlink:type="simple">10.1111/j.1365-2311.1969.tb00516.x</ext-link></mixed-citation></ref><ref id="B25"><mixed-citation xmlns:xlink="http://www.w3.org/1999/xlink" xlink:type="simple"><person-group><name name-style="western"><surname>Noyes</surname><given-names>JS</given-names></name></person-group> (<year>2013</year>) <article-title>Universal Chalcidoidea Database, World Wide Web electronic publication.</article-title><publisher-name>The Natural History Museum</publisher-name>, <publisher-loc>London</publisher-loc>. <ext-link ext-link-type="uri" xlink:href="http://www.nhm.ac.uk/entomology/chalcidoids/index.html" xlink:type="simple">http://www.nhm.ac.uk/entomology/chalcidoids/index.html</ext-link><comment>[accessed on 23 August 2013]</comment></mixed-citation></ref><ref id="B21"><mixed-citation xmlns:xlink="http://www.w3.org/1999/xlink" xlink:type="simple"><person-group><name name-style="western"><surname>Mead</surname><given-names>FW</given-names></name></person-group> (<year>1994</year>) <article-title>Eugenia psyllid, <italic>Trioza eugeniae</italic> Froggatt (Homoptera: Psyllidae).</article-title><source>Entomology Circular</source>, <publisher-name>Florida Department of Agriculture</publisher-name>, <publisher-loc>Gainesville</publisher-loc>, No <volume>367</volume>: <fpage>1</fpage>-<lpage>3</lpage>.</mixed-citation></ref><ref id="B32"><mixed-citation xmlns:xlink="http://www.w3.org/1999/xlink" xlink:type="simple"><person-group><name name-style="western"><surname>Zuparko</surname><given-names>RL</given-names></name><name name-style="western"><surname>De Queiroz</surname><given-names>DL</given-names></name><name name-style="western"><surname>LaSalle</surname><given-names>J</given-names></name></person-group> (<year>2011</year>) <article-title>Two new species of <italic>Tamarixia</italic> (Hymenoptera: Eulophidae) from Chile and Australia, established as biological control agents of invasive psyllids (Hemiptera: Calophyidae, Triozidae) in California.</article-title><source>Zootaxa</source><volume>2921</volume>: <fpage>13</fpage>-<lpage>27</lpage>.</mixed-citation></ref><ref id="B13"><mixed-citation xmlns:xlink="http://www.w3.org/1999/xlink" xlink:type="simple"><person-group><name name-style="western"><surname>Kostjukov</surname><given-names>VV</given-names></name></person-group> (<year>1990</year>) <article-title>New species of the eulophid genus <italic>Tetrastichus</italic> Haliday (Hymenoptera, Chalcidoidea, Eulophidae) from far eastern Russia.</article-title> In: <person-group><name name-style="western"><surname>Lelei</surname><given-names>AS</given-names></name></person-group> (<role>Ed</role>) <source>Novosti sistematiki nasekomikh Dalnego Vostoka</source>. <publisher-name>AN SSSR, Dalnevostochnoe Otdelenie biol. pochv. in-t</publisher-name>, <publisher-loc>Vladivostok</publisher-loc>, <fpage>46</fpage>-<lpage>63</lpage>. [in Russian]</mixed-citation></ref><ref id="B31"><mixed-citation xmlns:xlink="http://www.w3.org/1999/xlink" xlink:type="simple"><person-group><name name-style="western"><surname>Yefremova</surname><given-names>ZA</given-names></name><name name-style="western"><surname>Yegorenkova</surname><given-names>EN</given-names></name></person-group> (<year>2009</year>) <article-title>The subfamily of Tetrastichinae (Hymenoptera: Eulophidae) in Yemen, with description of new species.</article-title><source>Fauna of Arabia</source>: <fpage>169</fpage>–<lpage>211</lpage>.</mixed-citation></ref><ref id="B12"><mixed-citation xmlns:xlink="http://www.w3.org/1999/xlink" xlink:type="simple"><person-group><name name-style="western"><surname>Kostjukov</surname><given-names>VV</given-names></name></person-group> (<year>1978</year>) [<trans-title xml:lang="en">Podsem 5. Tetrastichinae</trans-title>]. In: <person-group><name name-style="western"><surname>Medvedev</surname><given-names>GS</given-names></name></person-group> (<role>Ed</role>) <source>Opredelitel’ Nasekomykh Evropey’skoy Chasti SSSR, Tom III, Pereponchatokrylye, Vtoraya chast’</source>. <publisher-name>Nauka</publisher-name>, <publisher-loc>Leningrad</publisher-loc>, <fpage>430</fpage>-<lpage>76</lpage>. [in Russian]</mixed-citation></ref><ref id="B14"><mixed-citation xmlns:xlink="http://www.w3.org/1999/xlink" xlink:type="simple"><person-group><name name-style="western"><surname>Kostjukov</surname><given-names>VV</given-names></name></person-group> (<year>1995</year>) <chapter-title>46. [Family Eulophidae Subfamily Tetrastichinae].</chapter-title> In: <person-group><name name-style="western"><surname>Lehr</surname><given-names>PA</given-names></name></person-group> (<role>Ed</role>) [<trans-title xml:lang="en">Key to the insects of Russian Far East in six volumes</trans-title>]. <volume>4</volume>. <publisher-name>Dal’nauka</publisher-name>, <publisher-loc>Vladivostok, Russia</publisher-loc>, <fpage>346</fpage>-<lpage>505</lpage>. [in Russian]</mixed-citation></ref><ref id="B16"><mixed-citation xmlns:xlink="http://www.w3.org/1999/xlink" xlink:type="simple"><person-group><name name-style="western"><surname>Kostjukov</surname><given-names>VV</given-names></name></person-group> (<year>2000</year>) [<trans-title xml:lang="en">Nadsem. Chalcidoidea 46. Sem. Eulophidae</trans-title>]. In: <person-group><name name-style="western"><surname>Lehr</surname><given-names>PA</given-names></name></person-group> (<role>Ed</role>) <source>Opredelitel’ nasekomykh dal’nego vostoka Rossii</source><volume>4</volume>(<issue>4</issue>): <fpage>582</fpage>–<lpage>601</lpage>. <publisher-name>Dal’nauka</publisher-name>, <publisher-loc>Vladivostok</publisher-loc>. <comment>[in Russian]</comment></mixed-citation></ref><ref id="B24"><mixed-citation xmlns:xlink="http://www.w3.org/1999/xlink" xlink:type="simple"><person-group><name name-style="western"><surname>Narendran</surname><given-names>TC</given-names></name></person-group> (<year>2007</year>) <article-title>Indian Chalcidoid Parasitoids of the Tetrastichinae (Hymenoptera: Eulophidae).</article-title><source>Records of the Zoological Survey of India, Occasional Paper</source> No. <issue>272</issue>, <fpage>1</fpage>–<lpage>386</lpage> + 5 plates.</mixed-citation></ref><ref id="B5"><mixed-citation xmlns:xlink="http://www.w3.org/1999/xlink" xlink:type="simple"><person-group><name name-style="western"><surname>Burks</surname><given-names>BD</given-names></name></person-group> (<year>1943</year>) <article-title>The North American parasitic wasps of the genus <italic>Tetrastichus</italic> — a contribution to biological control of insect pests.</article-title><source>Proceedings of the United States National Museum</source><volume>93</volume>: <fpage>505</fpage>–<lpage>608</lpage>. doi: <ext-link ext-link-type="uri" xlink:href="http://dx.doi.org/10.5479/si.00963801.93-3170.505" xlink:type="simple">10.5479/si.00963801.93-3170.505</ext-link></mixed-citation></ref></ref-list></tp:taxon-treatment>
